# Supplementary material for: What Are the Psycho-Social and Information Needs of Adolescents and Young Adults Cancer Care Consumers with Intellectual Disability? A Systematic Review of Evidence with Recommendations for Future Research and Practice
Source: Children (Basel). 2021 Dec 2;8(12):1118. doi: 10.3390/children8121118 (PMC8699987; doi:10.3390/children8121118)
Supplement: Supplementary file 1 [file children-08-01118-s001.zip]

Archive with 1 entries (1 files):
- Children-1409409-supplementary.pdf
